# Supplementary material for: A Comprehensive Study on the Degradation Behavior and Mechanism of Expanded Thermoplastic Polyurethane
Source: Polymers (Basel). 2025 Apr 11;17(8):1033. doi: 10.3390/polym17081033 (PMC12030128; doi:10.3390/polym17081033)
Supplement: Supplementary file 1 [file polymers-17-01033-s001.zip]

Archive with 1 entries (1 files):
- polymers-3545851-supplementary.pdf
